# Supplementary material for: Prevalence of diarrhoeal pathogens among children under five years of age with and without diarrhoea in Guinea-Bissau
Source: PLoS Negl Trop Dis. 2021 Sep 29;15(9):e0009709. doi: 10.1371/journal.pntd.0009709 (PMC8504977; doi:10.1371/journal.pntd.0009709)
Supplement: S1 Data — (XLSX) [file pntd.0009709.s003.xlsx]

## Sheet: Sheet1
Sample code	Diarrhoea	Age group	Severity	PCR-result
				Campylobacter	EAEC	EHEC	EIEC/Shigella	EPEC	ETEC	Salmonella	V.cholerae	Yersinia	Adenovirus 40,41	Astrovirus	Norovirus GI	Norovirus GII	Rotavirus A	Sapovirus	Cryptosporidium sp.	D.fragilis	E.histolytica	G.duodenalis
	0=no	1=0-11 moths	1=non severe	0=neg	0=neg	0=neg	0=neg	0=neg	0=neg	0=neg	0=neg	0=neg	0=neg	0=neg	0=neg	0=neg	0=neg	0=neg	0=neg	0=neg	0=neg	0=neg
	1=yes	2=12-49 months	2=severe	1=pos	1=pos	1=pos	1=pos	1=pos	1=pos	1=pos	1=pos	1=pos	1=pos	1=pos	1=pos	1=pos	1=pos	1=pos	1=pos	1=pos	1=pos	1=pos
1	0	2		0	0	0	0	0	0	0	0	0	1	0	0	0	0	0	0	0	0	1
2	0	2		0	1	0	0	1	0	0	0	0	0	0	0	0	0	0	0	0	0	1
3	0	2		0	1	0	0	1	1	0	0	0	0	0	0	0	1	1	1	0	0	0
4	0	2		1	1	0	1	0	0	0	0	0	0	0	0	0	0	0	0	0	0	0
5	0	2		0	1	0	0	1	1	0	0	0	1	1	0	0	1	0	0	0	0	0
6	0	2		0	1	0	1	1	1	0	0	0	1	0	0	0	0	0	0	0	0	0
7	0	2		1	0	0	0	1	0	0	0	0	1	1	0	0	0	1	0	0	0	1
8	0	2		0	1	0	0	0	0	0	0	0	1	0	0	0	1	0	0	0	0	0
9	0	2		1	0	0	1	1	1	0	0	0	0	0	0	0	0	0	0	0	0	1
10	0	2		1	1	1	1	1	0	0	0	0	0	0	0	0	1	0	0	1	0	1
11	0	2		1	1	1	0	1	0	0	0	0	0	0	0	0	1	0	0	0	0	0
12	0	2		0	0	0	0	1	0	0	0	0	0	0	0	0	0	0	0	1	0	0
13	0	2		1	1	0	0	1	1	0	0	0	0	0	0	0	1	0	1	1	0	0
14	0	2		1	0	0	0	1	0	0	0	0	1	0	0	0	0	0	0	0	0	1
15	0	2		0	1	0	0	1	1	0	0	0	1	0	0	0	0	0	0	0	0	0
16	0	2		1	1	0	0	0	0	0	0	0	0	0	0	0	0	0	0	0	0	0
17	0	2		1	1	0	0	1	0	0	0	0	0	0	0	0	1	0	0	0	0	0
18	0	2		1	0	0	0	0	0	0	0	0	0	0	0	0	0	0	0	0	0	1
19	0	2		0	1	0	0	0	1	0	0	0	0	0	0	0	0	0	0	0	0	0
20	0	2		1	0	0	0	0	0	0	0	0	0	0	0	1	0	0	0	0	0	0
21	0	2		0	0	0	1	1	0	0	0	0	1	0	0	0	0	0	0	0	0	0
22	0	2		1	1	0	1	1	0	0	0	0	0	0	0	0	0	0	0	1	0	1
23	0	2		1	1	0	0	1	0	0	0	0	0	0	0	0	0	0	0	0	0	1
24	0	2		1	0	0	0	1	0	0	0	0	0	0	0	0	1	0	0	0	0	1
25	0	2		0	0	0	0	1	0	0	0	0	0	0	0	1	1	0	0	0	0	0
26	0	2		1	1	0	0	1	1	0	0	0	1	0	0	0	1	0	0	0	0	0
27	0	2		1	1	0	0	1	0	0	0	0	1	0	0	0	0	0	0	0	0	1
28	0	2		1	1	0	0	0	1	0	0	0	0	0	0	0	0	0	0	0	0	0
29	0	2		0	0	0	0	0	0	0	0	0	0	0	0	0	1	0	0	0	0	0
30	0	2		1	1	0	0	1	0	0	0	0	1	0	0	1	0	0	0	0	0	0
31	0	2		0	1	0	0	1	0	0	0	0	0	0	0	0	0	0	1	0	0	0
32	0	2		1	0	0	0	1	0	0	0	0	0	0	0	0	1	0	0	0	0	1
33	0	2		1	0	0	0	1	0	1	0	0	0	0	0	0	0	0	0	0	0	0
34	0	2		1	0	0	0	0	1	0	0	0	0	0	0	0	0	0	0	0	0	0
35	0	2		1	0	0	0	1	1	0	0	0	0	0	0	0	1	0	0	1	1	0
36	0	2		0	1	0	0	1	0	0	0	0							1	0	0	0
37	0	2		1	0	0	0	1	0	0	0	0	0	0	0	0	1	0	0	0	0	0
38	0	2		0	1	0	1	1	1	0	0	0	0	0	0	0	0	0	1	0	0	0
39	0	2		0	1	0	0	1	1	0	0	0	0	0	0	0	0	0
40	0	2		0	0	0	0	0	1	0	0	0	0	0	0	0	0	0	0	0	0	1
41	0	2		1	1	0	0	0	1	0	0	0	0	0	0	0	0	0	0	0	0	1
42	0	2		1	1	0	0	1	1	0	0	0	0	0	0	0	0	1	0	0	0	1
43	0	2		1	1	0	0	1	1	0	0	0	0	0	0	0	0	0	0	0	0	0
44	0	2											1	1	0	0	0	0	0	0	0	1
45	0	2		1	0	0	0	0	0	0	0	0	1	0	0	0	0	0	0	0	0	1
46	0	2		1	1	0	0	1	1	0	0	0	0	0	0	0	0	0	0	0	0	0
47	0	2		1	1	0	0	1	1	0	0	0	0	0	1	0	0	0	0	1	0	1
48	0	2		0	1	0	0	1	0	0	0	0	0	0	0	0	0	0	0	0	0	0
49	0	2		1	1	0	1	1	0	0	0	0	0	0	0	0	0	0	0	1	0	1
50	0	2		0	1	0	0	1	0	0	0	0	0	0	0	0	0	0	0	0	0	0
51	0	2		0	0	0	0	0	0	0	0	0	0	0	0	0	0	0	0	0	0	0
52	0	2		1	0	0	0	0	0	0	0	0	0	0	0	0	0	0	0	0	0	0
53	0	2		0	1	0	1	1	0	0	0	0	0	0	0	0	0	0	0	0	0	1
54	0	2		0	1	0	0	0	1	0	0	0	0	0	0	0	1	0	0	0	0	1
55	0	2		1	0	0	0	1	0	0	0	0	0	0	0	0	0	0	0	0	0	1
56	0	2		0	1	0	0	1	1	0	0	0	0	0	0	0	0	0	0	0	0	1
57	0	2		1	0	0	0	1	0	0	0	0	0	0	0	0	1	0	0	0	0	1
58	0	2		1	0	0	0	1	0	0	0	0	0	0	0	0	0	0	0	0	0	0
59	0	2		0	0	0	0	0	0	0	0	0	0	0	0	0	0	0	0	0	0	0
60	0	2		0	1	0	0	0	0	0	0	0	0	0	0	0	0	0	0	0	0	0
61	0	2		0	0	0	0	0	0	0	0	0	0	0	0	0	0	0	0	0	0	1
62	0	2		0	1	0	0	0	0	0	0	0	0	0	0	0	0	0	0	0	0	0
63	0	2		0	0	0	0	1	1	0	0	0	0	0	0	0	0	0	0	0	0	0
64	0	2		1	1	0	0	1	0	0	0	0	0	0	0	0	0	0	0	0	0	0
65	0	2		1	0	0	0	0	0	0	0	0	0	0	0	1	0	0	0	0	0	1
66	0	2		1	1	0	1	1	0	0	0	0	0	1	0	0	1	0	0	0	0	1
67	0	2		1	1	0	0	0	1	0	0	0	0	0	0	0	0	0	0	0	0	0
68	0	2		1	0	0	0	0	1	0	0	0	0	0	0	0	0	0	0	0	0	0
69	0	2		0	1	0	0	1	0	0	0	0	0	0	0	0	0	1	0	0	0	0
70	0	2		0	0	0	0	0	1	0	0	0	0	0	0	0	0	0	0	0	0	1
71	0	2		1	0	0	1	1	1	0	0	0	0	0	0	0	0	0	0	0	0	1
72	0	2		1	0	0	0	1	1	0	0	0	0	0	0	0	0	0	0	0	0	1
73	0	2		0	0	0	0	1	0	0	0	0	0	0	0	0	0	0	0	1	0	1
74	0	2		1	0	0	1	0	1	0	0	0	0	0	0	0	0	0	0	0	0	1
75	0	2		0	1	0	0	1	0	0	0	0	0	0	0	0	0	0	0	0	0	1
76	0	2		1	1	0	0	1	0	0	0	0	0	0	0	0	0	0	0	0	0	0
77	0	2		1	1	1	0	1	1	0	0	0	0	0	0	0	0	0	0	0	0	0
78	0	2		1	0	0	1	0	0	0	0	0	0	0	0	0	0	0	0	0	0	1
79	0	2		1	1	0	1	1	0	0	0	0	0	0	0	0	0	0	0	0	0	0
80	0	2		0	1	0	0	1	0	0	0	0	0	0	0	0	0	0	0	0	0	1
81	0	2		1	1	0	0	1	1	0	0	0	0	0	0	0	0	0	0	0	0	1
82	0	2		1	1	0	0	0	0	0	0	0	0	0	1	0	0	0	0	0	0	0
83	0	2		0	0	0	0	0	1	0	0	0	0	1	0	1	0	0	0	0	0	1
84	0	2		1	1	0	0	1	0	0	0	0	0	0	0	0	0	0	0	0	0	1
85	0	2		0	1	0	1	1	1	0	0	0	0	0	0	0	0	0	0	0	0	1
86	0	2		0	1	0	1	1	0	0	0	0	0	0	0	0	0	0	1	1	0	0
87	0	2		0	1	1	1	1	1	0	0	0	0	0	0	1	0	0	0	0	0	0
88	0	2		0	1	0	0	1	0	0	0	0	0	0	0	0	0	0	0	1	1	0
89	0	2		1	0	0	0	0	1	0	0	0	0	0	0	0	0	0	0	0	0	1
90	0	2		0	0	0	1	1	0	0	0	0	0	0	0	0	0	0	0	0	0	0
91	0	2		1	1	0	0	1	0	0	0	0	0	0	0	0	0	0	0	1	0	0
92	0	2		1	0	0	0	0	0	0	0	0	0	0	0	0	0	0	0	0	0	1
93	0	2		0	0	0	0	1	0	0	0	0	0	0	0	0	0	0	0	1	0	0
94	0	2		1	1	0	0	1	0	0	0	0	0	1	0	0	0	0	0	0	0	0
95	0	2		0	1	0	0	0	1	0	0	0							0		0	1
96	0	2		0	1	0	0	1	1	0	0	0	0	0	0	1	0	0	0	0	0	0
97	0	2		0	1	0	0	1	0	0	0	0	0	0	0	0	0	0	0	1	0	1
98	0	2		0	0	0	1	1	0	0	0	0	0	0	0	0	0	0	0	0	0	1
99	0	2		1	1	0	0	1	1	0	0	0	0	0	0	1	0	0	0	0	0	1
100	0	2											0	0	0	0	0	0	0	0	0	0
101	0	2		0	0	0	0	0	0	0	0	0	0	0	0	0	0	0	0	0	0	1
102	0	2		1	0	0	1	0	0	0	0	0	0	0	0	0	1	0	1	0	0	0
103	0	2		0	1	0	1	0	1	0	0	0							0		0	1
104	0	2		1	0	0	0	0	1	0	0	0	0	0	0	0	0	0	0	1	0	1
105	0	2		0	0	0	0	0	0	0	0	0	0	0	0	0	0	0	0	1	0	1
106	0	2		0	1	0	1	1	1	0	0	0	0	0	0	0	0	0	0	0	0	0
107	0	2		1	1	0	0	0	1	0	0	0	0	0	0	0	0	0	0	0	0	0
108	0	2		1	0	0	0	0	0	0	0	0	0	0	0	0	0	0	0	1	0	1
109	1	2	2	1	1	0	0	1	1	0	0	0	0	1	0	0	1	1	0	0	0	0
110	1	2	1	0	0	0	0	0	1	0	0	0	0	0	0	0	1	1	0	0	0	1
111	1	2	1	0	0	0	1	1	0	0	0	0	0	0	0	0	0	0	0	0	0	0
112	1	2	1	1	0	0	1	1	0	0	0	0	0	0	1	0	0	0	0	0	0	1
113	1	2	1	0	0	0	0	1	1	0	0	0	0	0	1	0	0	0	0	0	0	0
114	1	2	1	0	0	0	1	1	0	0	0	0	0	0	0	0	0	0	0	1	0	0
115	1	2	2	0	1	0	1	1	1	0	0	0	0	0	0	0	0	0	0	0	0	1
116	1	2	1	0	0	0	1	0	0	0	0	0	1	0	0	0	0	0	0	0	0	0
117	1	2	2	0	0	0	0	0	1	0	0	0	0	0	0	1	0	0	0	0	0	0
118	1	2	2	1	0	0	0	0	1	0	0	0	0	0	0	1	0	0	0	0	0	1
119	1	2	1	1	1	0	1	0	1	0	0	0	0	0	0	0	1	0	1	0	0	0
120	1	2	2	0	0	0	1	1	1	0	0	0	0	0	0	0	1	0	0	0	0	0
121	1	2	2	1	1	0	1	0	1	0	0	0	0	0	0	0	1	0	0	0	0	0
122	1	2	2	1	1	0	1	1	1	0	0	0	1	1	0	0	0	0	0	0	0	0
123	1	2	2	0	1	0	0	1	1	0	0	0	1	0	0	1	1	0	0	0	0	0
124	1	2	1	1	0	0	1	1	0	0	0	0	0	0	0	0	0	1	1	0	0	1
125	1	2	2	1	1	0	0	1	1	0	0	0	1	0	0	1	0	0	1	0	0	0
126	1	2	1	1	0	0	0	0	1	0	0	0	0	1	0	0	1	0	0	0	0	1
127	1	2	1	0	0	0	0	1	0	0	0	0	1	0	0	0	0	0	0	0	0	1
128	1	2	2	1	1	0	1	1	1	0	0	0	1	0	0	0	0	1	0	0	0	0
129	1	2	1	1	1	0	1	1	1	0	0	0	0	0	0	1	1	1	1	0	0	0
130	1	2	1	1	1	0	0	1	1	0	0	0	0	1	0	0	1	0	0	0	0	0
131	1	2	2	0	1	0	1	1	1	0	0	0	0	0	0	1	0	0	0	0	0	0
132	1	2	1	1	0	0	1	1	1	0	0	0	0	0	0	0	1	0	0	0	0	0
133	1	2	1	1	0	0	0	0	1	1	0	0	0	0	0	0	0	0	0	0	0	1
134	1	2	1	1	0	0	0	1	1	0	0	0	0	0	0	0	0	0	0	1	0	1
135	1	2	2	1	1	0	0	0	0	0	0	0	0	0	0	0	1	0	0	0	0	0
136	1	2	1	0	1	0	0	1	1	0	0	0	0	0	0	1	0	0	0	0	0	0
137	1	2	1	0	1	0	1	1	1	0	0	0	0	0	0	0	0	0	0	0	0	1
138	1	2	1	1	1	0	0	1	0	0	0	0	0	0	0	0	0	0	1	0	0	1
139	1	2		1	0	0	0	1	1	0	0	0	1	0	0	0	0	0	0	0	0	0
140	1	2	2	1	1	0	0	1	1	0	0	0	0	0	0	1	0	0	0	1	0	0
141	1	2	2	0	0	0	1	0	1	0	0	0	0	0	0	0	0	0	0	0	0	0
142	1	2		0	1	0	1	1	1	0	0	0	0	0	0	0	0	0	0	0	0	0
143	1	2	1	1	1	0	1	1	0	0	0	0	0	0	1	0	0	0	0	0	0	0
144	1	2	1	1	1	0	1	1	1	0	0	0	0	0	0	0	0	0	0	0	0	1
145	1	2	1	1	1	0	0	0	1	0	0	0	0	0	0	0	0	0	0	0	0	1
146	1	2	1	1	0	0	0	0	0	0	0	0	1	0	0	0	0	0	0	0	0	1
147	1	2	1	1	0	0	0	0	0	0	0	0	0	0	0	0	0	1	0	0	0	1
148	1	2	1	1	0	0	0	0	1	0	0	0	0	0	0	0	1	0	0	0	0	1
149	1	2	2	0	0	0	0	1	1	0	0	0	1	0	0	0	1	0	0	0	0	0
150	1	2	1	1	1	0	0	1	1	0	0	0	1	0	0	0	0	0	1	1	0	0
151	1	2	1	1	0	0	0	0	0	0	0	0	0	0	0	0	0	0	0	0	0	1
152	1	2	1	1	0	0	0	1	0	0	0	0	0	0	0	0	1	0	0	1	0	1
153	1	2	1	0	0	0	0	0	0	0	0	0	0	0	0	0	0	0	0	0	0	1
154	1	2	1	1	0	0	0	0	0	0	0	0	0	1	1	1	1	0	0	0	0	0
155	1	2	1	0	0	0	0	1	0	0	0	0	1	0	0	0	1	0	0	0	0	1
156	1	2	1	1	1	0	1	1	1	0	0	0	0	0	0	0	0	0	0	0	0	0
157	1	2	1	1	1	0	1	1	1	0	0	0	0	0	1	0	0	0	0	0	0	1
158	1	2	1	1	1	0	0	1	0	0	0	0	1	0	0	0	0	0	0	0	0	1
159	1	2	1	0	1	0	0	0	1	0	0	0	0	0	0	0	0	0	1	0	0	0
160	1	2	2	1	0	0	0	0	1	0	0	0	0	0	0	0	0	0	1	0	0	1
161	1	2	1	0	1	0	0	1	0	0	0	0	0	0	1	0	0	0	0	0	0	0
162	1	2	1	0	1	0	0	1	1	0	0	0	0	0	0	1	0	0	0	0	0	0
163	1	2	1	1	1	0	0	0	0	0	0	0	1	0	0	0	0	0	0	0	0	1
164	1	2	1	0	1	0	0	1	0	0	0	0	1	0	0	0	0	0	1	1	0	0
165	1	2	1	1	1	0	0	0	0	0	0	0	0	0	0	0	0	0	1	0	0	1
166	1	2	2	0	1	0	1	1	1	0	0	0							0	0	0	0
167	1	2	2	1	0	0	0	1	0	1	0	0	0	0	0	0	1	0	0	0	0	0
168	1	2	1	1	1	0	0	1	1	0	0	0	0	0	0	1	0	0	0	0	0	1
169	1	2	2	1	1	0	1	0	0	0	0	0	0	1	0	0	0	0	0	0	0	1
170	1	2	1	1	0	0	1	0	0	0	0	0	0	0	0	1	0	0	0	0	0	1
171	1	2	1	0	1	0	0	0	0	0	0	0	0	0	0	0	0	0	0	0	0	1
172	1	2	1	1	1	0	0	1	1	0	0	0	0	0	0	0	1	0	0	0	0	0
173	1	2	2	1	1	0	1	1	1	0	0	0	0	0	0	1	0	0	0	0	0	1
174	1	2		1	0	0	0	0	1	0	0	0	0	0	0	0	0	0	0	1	0	0
175	1	2	1	1	0	0	0	1	0	0	0	0	0	0	0	1	0	0	0	1	0	1
176	1	2	1	1	1	0	0	0	0	0	0	0	0	0	0	0	0	0	1		0	0
177	1	2	1	0	1	0	1	0	0	0	0	0	0	0	0	0	0	0	0	0	0	0
178	1	2	1	0	1	0	1	0	0	0	0	0	1	0	0	0	0	0	1	0	0	1
179	1	2	1										0	1	0	0	0	0	0	0	0	1
180	1	2	1	0	1	0	0	1	1	0	0	0	0	0	0	0	0	0	0	1	0	0
181	1	2	2	1	1	0	0	1	0	0	0	0	1	0	0	0	1	0	0	0	0	0
182	1	2	1	0	1	0	0	1	0	0	0	0	1	1	0	1	1	0	0	0	0	0
183	1	2	1	1	1	1	0	1	0	0	0	0	0	0	0	0	0	0	1	1	0	0
184	1	2	2	1	0	0	1	1	0	0	0	0	0	0	0	0	0	0	0	0	0	1
185	1	2	2	1	1	0	1	1	0	0	0	0	0	0	0	0	1	0	0	1	0	1
186	1	2	2	1	1	0	0	0	0	0	0	0	0	0	0	0	0	0	0	1	0	1
187	1	2	2	0	1	0	0	0	0	0	0	0	0	0	0	0	0	0	1	1	0	0
188	1	2	1	1	0	0	0	1	0	0	0	0	1	0	0	0	1	0	0	0	0	0
189	1	2	2	0	1	0	1	1	1	0	0	0							0		0	1
190	1	2	1	0	1	0	1	1	0	0	0	0	0	0	0	0	1	0	0	0	0	0
191	1	2	1	0	0	0	0	0	1	0	0	0							1		0	0
192	1	2	2	1	1	0	0	0	1	0	0	0	1	1	0	1	1	0	0	0	0	0
193	1	2	1	0	1	0	0	1	0	0	0	0							0		0	0
194	1	2	2	0	1	0	1	1	1	0	0	0	1	1	0	0	0	0	0	0	0	1
195	1	2	1	1	1	0	0	0	0	0	0	0	0	0	0	0	1	0	0	0	0	0
196	1	2	1	1	0	0	0	1	1	0	0	0	0	0	0	0	0	0	1	0	0	1
197	1	2	2	0	1	0	1	1	1	0	0	0	0	0	0	0	0	0	0	0	0	1
198	1	2	1	0	1	0	0	0	0	0	0	0	0	0	0	0	0	0	1	0	0	0
199	1	2	1	1	1	0	0	1	1	0	0	0	1	0	0	0	0	0	0	0	0	0
200	1	2	1	0	1	0	0	1	1	0	0	0	0	0	0	0	0	0	0	0	0	1
201	1	2	2	1	0	0	1	0	0	0	0	0							0	0	0	1
202	1	2	1	1	0	0	0	0	1	0	0	0	0	1	0	0	0	0	0	1	0	1
203	1	2	1	0	0	0	0	0	0	0	0	0	0	0	0	0	0	0	0	0	0	0
204	1	2	1	1	0	0	0	0	0	0	0	0							0	0	0	0
205	1	2	1	1	1	0	0	1	0	0	0	0	0	0	0	1	0	0	0	0	0	0
206	1	2	2	1	0	0	0	1	1	0	0	0	0	0	0	0	0	1	0	0	0	1
207	1	2	1	0	0	0	0	1	0	0	0	0	0	0	0	1	0	0	0	0	0	1
208	1	2	1	0	1	0	0	0	1	0	0	0	0	0	0	1	0	0	0	0	0	0
209	1	2	1	0	1	0	1	0	0	0	1	0	0	0	0	0	1	0	0	0	0	0
210	1	2	2	1	0	0	1	0	1	0	0	0	0	0	0	0	0	1	0	0	0	0
211	1	2	2	1	1	0	0	0	0	0	0	0	0	0	0	0	0	0	0	0	0	1
212	1	2	1	0	1	0	0	0	1	0	0	0	0	0	0	0	0	1	0	0	0	1
213	1	2	2	0	1	0	1	0	0	0	0	1							0		0	1
214	1	2	1	0	1	0	0	0	1	0	0	0							0		0	1
215	1	2	1	0	1	0	0	1	1	0	0	0	0	1	0	0	0	0	0	0	0	1
216	1	2	2	0	1	0	1	0	1	0	0	0	0	0	0	0	0	0	0	0	0	0
217	1	2	1	0	0	0	0	1	0	0	0	0	0	0	0	0	0	1	0	0	0	0
218	1	2	1	0	0	0	0	0	1	0	0	0	0	0	0	0	0	1	0	0	0	0
219	1	2	1	0	0	0	0	1	0	0	0	0	1	0	0	0	1	0	0	0	0	0
220	1	2	1	1	0	0	1	1	1	0	0	0	0	0	0	1	0	0	0	0	0	1
221	1	2	2	0	0	0	1	1	0	0	0	0	0	0	0	0	1	0	0	0	0	0
222	1	2	2	1	0	0	0	0	0	0	0	0	0	0	0	0	0	0	0	1	0	1
223	1	2	2	0	1	0	1	1	0	0	0	0	0	0	0	0	0	0	0	0	0	1
224	1	2	1	0	0	0	1	0	1	0	0	0	0	0	0	0	0	0	1	0	0	1
225	1	2	1	0	1	0	0	1	1	0	0	0	0	1	0	1	0	0	0	0	0	1
226	1	2	1	0	0	0	0	1	0	0	0	0	0	0	0	1	0	0	0	0	0	1
227	1	2	1	1	0	0	0	0	1	0	0	0	0	0	0	0	0	0	0	0	0	1
228	1	2	2	1	0	0	1	0	1	0	0	0	0	0	0	0	0	0	0	1	0	1
229	1	2	2	0	1	0	1	1	0	0	0	0	0	0	0	0	0	0	1	0	0	0
230	1	2	1	1	1	0	1	0	0	0	0	0	0	0	0	0	0	0	1	1	0	1
231	1	2	1	0	1	0	1	1	1	0	0	0							0		0	0
232	1	2	1	1	1	0	1	1	1	0	0	0	0	1	0	0	0	0	1	0	0	1
233	1	2	1	1	0	0	1	1	1	0	0	0	0	0	0	1	1	0	0	0	0	1
234	1	2	1	1	0	0	0	1	0	0	0	0	0	0	0	1	0	0	0	0	0	1
235	1	2	1	0	1	0	0	1	0	0	0	0	0	0	0	0	0	0	0	1	0	1
236	1	2	2	1	0	0	0	0	1	0	0	0	0	0	0	0	0	0	0	0	0	1
237	1	2	1	1	0	0	0	1	0	0	0	0	1	0	0	1	0	0	0	0	0	0
238	0	1		0	0	0	1	0	0	0	0	0	0	0	0	0	0	0	1	0	0	0
239	0	1		0	1	0	0	1	1	0	0	0	0	0	0	0	0	0	0	0	0	0
240	0	1		0	1	0	0	1	1	0	0	0	0	0	0	1	1	0	0	0	0	0
241	0	1											0	0	0	0	1	0	0	0	0	0
242	0	1		0	0	0	0	0	0	1	0	0	0	0	0	0	0	0	0	0	0	0
243	0	1		1	1	0	0	1	0	0	0	0	0	0	1	0	1	0	0	1	0	0
244	0	1		1	1	0	0	1	0	0	0	0	1	0	0	0	0	0	0	0	0	0
245	0	1		1	1	0	0	1	0	0	0	0	1	0	0	0	1	0	0	0	0	1
246	0	1		0	1	0	0	1	1	0	0	0	0	0	1	0	0	0	0	0	0	1
247	0	1		0	1	0	0	1	1	0	0	0	0	0	0	0	0	0	0	0	0	0
248	0	1		0	1	0	0	0	1	0	0	0	0	0	0	0	0	0	0	0	0	0
249	0	1		1	0	0	0	1	1	0	0	0	0	0	0	1	0	0	0	0	0	0
250	0	1		1	1	0	0	1	0	0	0	0	1	1	0	1	1	0	0	0	0	1
251	0	1		1	0	0	1	1	1	0	0	0	0	0	0	1	0	0	0	0	0	0
252	0	1		1	1	0	0	1	0	1	0	0	0	0	0	0	0	0	1	0	0	1
253	0	1		0	1	0	0	1	1	0	0	0	0	0	0	0	0	0	0	0	0	0
254	0	1		1	1	0	0	1	0	0	0	0	1	0	0	0	1	0	0	0	0	0
255	0	1		0	1	0	1	1	1	0	0	0	0	0	0	0	0	1	0	0	0	0
256	0	1		1	1	0	0	1	0	0	0	0	0	0	0	0	0	0	0	0	0	0
257	0	1		1	1	0	1	1	0	0	0	0	1	0	0	0	0	0	0	0	0	0
258	0	1		1	1	0	0	1	0	0	0	0	1	0	0	0	0	0	0	1	0	1
259	0	1		1	1	0	1	1	1	0	0	0	0	0	0	0	0	1	0	0	0	1
260	0	1		0	1	0	1	0	1	0	0	0	0	0	0	0	1	0	0	0	0	1
261	0	1		1	1	0	0	1	0	0	0	0	0	0	0	0	1	0	0	0	0	0
262	0	1		1	1	0	0	0	1	0	0	0	0	0	0	0	0	0	0	0	0	0
263	0	1		1	1	0	0	1	0	0	0	0	1	0	1	0	1	0	0	0	0	0
264	0	1		1	1	0	0	1	1	0	0	0	1	0	0	1	0	0	0	0	0	1
265	0	1		0	1	0	0	1	1	0	0	0	1	0	0	0	0	0	0	0	0	1
266	0	1		1	1	0	0	1	1	0	0	0	0	0	0	0	0	0	0	0	0	0
267	0	1		1	1	0	0	1	0	0	0	0	0	0	0	0	0	0	0	0	0	0
268	0	1		1	1	0	0	1	1	0	0	0	0	1	0	0	0	0	1	0	0	0
269	0	1		1	1	0	0	0	1	0	0	0	0	0	0	0	1	0	0	0	0	0
270	0	1		1	0	0	0	1	1	0	0	0	0	0	1	0	0	0	0	0	1	0
271	0	1		1	1	0	0	0	0	0	0	0	0	0	0	0	0	0	0	0	0	1
272	0	1		0	1	0	0	0	0	1	0	0	0	0	0	0	1	0	0	0	0	0
273	0	1		1	0	0	0	0	0	0	0	0	0	0	0	0	0	0	1	0	0	0
274	0	1		1	1	0	0	0	1	0	0	0	0	0	0	1	0	0	0	0	0	0
275	0	1		1	0	0	0	1	0	0	0	0	0	0	0	0	0	0	0	0	0	1
276	0	1		0	1	0	0	0	1	0	0	0	1	0	0	1	1	1	0	1	0	1
277	0	1		0	1	0	0	0	1	0	0	0	1	0	0	0	0	0	0	0	0	1
278	0	1		1	0	0	0	0	0	0	0	0	0	0	0	0	0	0	0	0	0	1
279	0	1		0	1	0	0	0	1	0	0	0	0	0	0	0	0	0	0	0	0	0
280	0	1		1	1	0	0	1	1	0	0	0	0	0	0	0	0	0	1	1	0	0
281	0	1		0	1	0	1	1	1	0	0	0	0	0	0	0	0	0	0	0	0	1
282	0	1		0	1	0	1	0	0	0	0	0							0		0	0
283	0	1		1	1	1	0	1	0	0	0	0	0	0	0	0	0	0	1	0	0	0
284	0	1		1	0	0	1	1	1	0	0	0	0	0	0	0	0	0	0	0	0	0
285	0	1		0	1	0	0	1	1	1	0	0	0	0	0	0	0	0	0	0	0	0
286	0	1		0	1	0	0	0	0	0	0	0	1	0	0	0	1	0	0	0	0	1
287	0	1		0	0	0	0	0	0	0	0	0							0	0	0	0
288	0	1											0	1	0	0	0	0	0	0	0	0
289	0	1		0	1	0	0	0	0	0	0	0	0	0	0	0	0	0	0	0	0	0
290	0	1		0	1	0	0	0	0	0	0	0	0	0	0	0	0	0	0	0	0	0
291	0	1		1	0	0	0	1	1	0	0	0	0	0	0	0	0	0	0	0	0	1
292	0	1		1	1	0	0	0	0	0	0	0	0	0	0	0	1	0	1	0	0	0
293	0	1		0	1	0	0	0	0	0	0	0	1	0	0	0	1	0	0	0	0	0
294	0	1		0	1	0	0	1	1	0	0	0	0	0	0	0	0	0	0	0	0	0
295	0	1		1	1	0	0	0	1	0	0	0	0	0	1	0	0	0	0	0	0	0
296	0	1		1	1	0	1	0	1	0	0	1	1	0	0	0	0	0	0	0	0	0
297	0	1		0	1	0	0	0	0	0	0	0	0	0	0	1	1	0	0	0	0	0
298	0	1		0	1	0	0	1	1	0	0	0							0		0	1
299	0	1		0	1	0	0	1	0	0	0	0	0	0	1	0	0	0	1	0	0	0
300	0	1		1	0	0	0	1	1	0	0	0	0	0	0	1	0	0	1	0	0	0
301	0	1		0	1	0	0	0	1	0	0	0	0	0	0	0	0	0	1	0	0	0
302	0	1		0	1	0	1	0	1	0	0	0							0		0	0
303	0	1		0	1	0	0	1	0	0	0	0	0	0	0	0	0	0	0	0	0	0
304	0	1		0	1	0	0	1	0	0	0	0							0	0	0	0
305	0	1		1	1	0	1	1	1	0	0	0	0	0	0	1	0	0	0	0	0	0
306	0	1		1	1	0	0	1	1	0	0	0	0	0	0	0	0	0	0	0	0	0
307	0	1		1	1	0	0	1	1	0	0	0	0	0	1	0	0	0	0	0	0	0
308	0	1		1	1	0	0	1	0	0	0	0	1	0	0	0	0	0	0	0	0	0
309	0	1		1	0	0	0	0	0	0	0	0	0	0	0	0	0	0	0	0	0	1
310	0	1		0	1	0	0	1	1	1	0	0	0	0	0	0	0	0	0	0	0	0
311	0	1		1	1	0	0	0	0	0	0	0	1	0	0	0	1	0	0	0	0	0
312	0	1		1	1	0	0	1	0	0	0	0	0	0	0	0	1	0	0	0	0	0
313	0	1		1	0	0	0	0	1	0	0	0	1	0	1	0	0	0	0	0	0	0
314	0	1		0	1	0	0	1	1	0	0	0	0	0	0	1	0	0	0	0	0	0
315	0	1		0	1	0	0	1	1	0	0	0	0	0	0	0	0	0	0	0	0	0
316	0	1		0	1	0	0	1	1	0	0	0	0	0	0	0	0	1	0	0	0	0
317	0	1		0	1	0	0	1	0	0	0	0	0	0	0	0	0	1	0	0	0	0
318	0	1		1	1	0	0	1	0	0	0	0	0	0	0	0	0	0	0	0	0	0
319	0	1		0	0	0	0	1	1	0	0	0							0		0	1
320	0	1		0	1	0	0	0	0	0	0	0	0	1	0	0	0	0	0	0	0	0
321	0	1		1	1	0	1	1	1	0	0	0	1	0	0	0	0	0	0	0	0	0
322	0	1		1	1	0	0	1	1	0	0	0	0	0	0	0	1	0	0	0	0	1
323	0	1		0	1	0	0	0	1	0	0	0	0	0	0	0	0	0	0	0	0	1
324	0	1		0	0	0	0	0	0	0	0	0	0	0	0	0	0	0	0	0	0	0
325	0	1		1	0	0	0	0	0	0	0	0	1	0	0	0	1	1	0	0	0	1
326	0	1		1	1	0	0	1	0	0	0	0	0	0	0	0	0	0	0	0	0	0
327	0	1		0	1	0	0	1	1	0	0	0	0	0	0	0	1	0	0	0	0	0
328	0	1		0	0	0	0	1	0	0	0	0	1	0	0	0	1	0	0	0	0	0
329	0	1		1	1	0	0	1	0	0	0	0	0	0	0	1	0	0	0	0	0	0
330	0	1		1	1	0	1	1	1	0	0	0	0	0	0	0	0	0	0	0	0	1
331	1	1	2	1	0	0	0	0	1	0	0	0							1	0	0	0
332	1	1	1	1	0	0	0	1	0	0	0	0	0	0	0	0	0	0	0	0	0	1
333	1	1	2	1	1	0	0	1	1	0	0	0	1	0	0	1	0	0	0	1	0	0
334	1	1	2	0	1	0	0	1	0	0	0	0	0	0	0	0	1	0	0	0	0	0
335	1	1	1	1	1	0	0	0	1	0	0	0	1	0	0	0	1	1	0	0	0	0
336	1	1	1	0	1	0	0	1	1	0	0	1	1	1	0	1	1	0	0	0	0	0
337	1	1	2	1	1	0	0	0	0	1	0	0	0	0	0	0	0	0	0	0	0	1
338	1	1	1	0	1	0	0	1	1	0	0	0	1	0	0	0	1	0	0	0	0	0
339	1	1	2	0	1	0	1	1	1	0	0	0	0	0	0	0	0	0	0	0	0	0
340	1	1	1	0	1	0	0	1	1	0	0	0	0	0	0	0	1	0	1	0	0	0
341	1	1	1	1	1	0	0	0	1	0	0	0	0	0	0	0	0	0	0	0	0	0
342	1	1	2	1	1	0	1	1	1	1	0	0	1	0	0	0	0	0	1	0	0	0
343	1	1	2	0	0	0	0	0	0	0	0	0	1	1	0	0	0	0	0	0	0	0
344	1	1	2	0	1	0	0	1	1	0	0	0	0	0	0	1	0	0	0	1	0	0
345	1	1	1	1	1	0	0	1	1	0	0	0	0	0	0	0	0	0	0	0	0	0
346	1	1	1	1	0	0	0	1	1	0	0	0	0	0	0	1	0	0	0	0	0	1
347	1	1	1	1	1	0	0	1	1	0	0	0	0	0	0	0	0	0	0	0	0	0
348	1	1	2	1	0	0	0	0	0	0	0	0	0	0	0	0	0	0	1	0	0	0
349	1	1	2	1	0	0	0	1	1	0	0	0	0	0	0	1	0	0	1	0	0	0
350	1	1	1	1	1	0	0	0	1	0	0	0	0	0	0	0	0	0	0	0	0	1
351	1	1	1	0	0	0	0	0	0	0	0	0	0	0	0	0	0	0	0	0	0	0
352	1	1	1	1	0	0	0	0	0	0	0	0	0	0	0	0	0	0	0	1	0	0
353	1	1	2	0	1	0	0	1	0	0	0	0	0	0	0	0	1	0	0	0	0	0
354	1	1	2	0	1	0	0	1	1	0	0	0	1	0	0	0	1	0	0	0	0	0
355	1	1	2	0	1	0	0	1	0	0	0	0	0	0	0	0	1	0	0	0	0	0
356	1	1	1	0	0	0	0	1	0	0	0	0	0	0	0	1	0	0	0	0	0	0
357	1	1	1	0	1	0	0	1	0	0	0	0	0	0	0	0	0	0	0	0	0	0
358	1	1	2	1	1	0	0	0	1	0	0	0	0	1	0	0	0	0	1		0	0
359	1	1	1	1	0	0	0	1	0	0	0	0	0	0	0	0	1	1	1	0	0	1
360	1	1	2	0	1	0	0	1	1	0	0	0	0	0	1	0	0	0	0	0	0	0
361	1	1	1	0	0	0	1	1	0	0	0	0	0	0	0	0	0	0	0	0	0	0
362	1	1	1	0	1	0	0	1	1	0	0	0	1	0	0	0	0	0	0	0	0	0
363	1	1	1	0	1	0	0	1	0	0	0	0							0		0	0
364	1	1	1	1	1	0	0	1	0	0	1	0	0	0	0	1	1	0	0	0	0	0
365	1	1	1	0	1	0	0	1	1	0	0	0	0	0	0	0	1	0	0	0	0	0
366	1	1	1	1	0	0	0	1	1	0	0	0	0	1	0	0	0	0	0	0	0	0
367	1	1	2	0	0	0	0	1	0	0	0	0	0	0	0	0	1	0	0	0	0	0
368	1	1	1	1	0	0	0	0	1	0	0	0	0	0	0	1	0	0	0	0	0	0
369	1	1	2	1	1	0	1	1	0	0	0	0	0	0	0	0	0	0	0	0	0	0
370	1	1	1	1	1	0	1	1	1	0	0	0	1	0	0	1	0	0	1	0	0	0
371	1	1	1	1	0	0	0	1	0	0	0	0	0	1	0	1	0	0	0	0	0	1
372	1	1	1	0	1	0	0	1	1	0	0	0	0	0	0	1	0	0	0	0	0	0
373	1	1	1	1	0	0	0	0	0	0	0	0	0	0	0	0	0	0	0	0	0	1
374	1	1	1	0	0	0	0	0	0	0	0	0	0	1	0	0	0	0	1	0	0	1
375	1	1	1	0	1	0	0	1	0	0	0	0	0	0	0	0	0	0	0	0	0	1
376	1	1	1	0	1	0	0	1	1	0	0	0	1	0	0	1	0	0	0	0	0	0
377	1	1	2	0	1	0	0	1	1	0	0	0	0	0	0	0	1	0	0	0	0	0
378	1	1	1	1	0	0	1	1	0	0	0	0	0	0	0	0	0	0	0	0	0	1
379	1	1	1	0	1	0	0	0	1	0	0	0	0	0	0	0	0	0	0	0	0	0
380	1	1	1	0	1	0	0	1	1	0	0	0	0	0	0	0	0	0	0	0	0	0
381	1	1	1	1	1	0	0	1	1	0	0	0	1	0	0	0	0	0	1	0	0	0
382	1	1	1	0	1	0	0	1	0	0	0	0	0	0	0	1	0	0	0	0	0	0
383	1	1		0	0	0	0	1	0	0	0	0	0	0	0	0	0	0	1	0	0	0
384	1	1	1	0	1	0	0	1	0	0	0	0	0	1	0	0	1	1	1	0	0	0
385	1	1	1	0	0	0	0	1	1	0	0	0	0	0	0	1	0	0	1	0	0	0
386	1	1	2	0	1	0	1	1	0	0	0	0	0	0	0	0	0	0	0	0	0	0
387	1	1	1	1	0	0	0	0	1	0	0	0	0	0	0	1	0	0	1	0	0	1
388	1	1	1	1	0	0	0	1	1	0	0	0	0	0	0	0	1	0	0	0	0	1
389	1	1	1	1	1	0	0	0	0	0	0	0	0	0	1	0	0	1	0	0	0	0
390	1	1	1	1	1	0	1	0	1	0	0	0	0	0	0	1	0	0	0	1	0	1
391	1	1	2	0	1	0	0	1	1	0	0	0	0	1	0	1	0	0	0	0	0	0
392	1	1	2	1	1	0	1	1	1	0	0	0	1	0	0	0	0	0	0	0	0	0
393	1	1	1	1	1	0	0	1	1	0	0	0	0	0	1	0	1	0	0	0	0	0
394	1	1	1	1	0	0	0	1	0	0	0	0	0	0	0	0	0	0	0		0	1
395	1	1	2	1	0	0	0	0	0	0	0	0	0	0	0	0	0	0	1	0	0	0
396	1	1	1	1	0	0	0	0	0	0	0	0	0	1	1	1	1	0	0	0	0	1
397	1	1	1	1	1	0	0	1	1	0	0	0	1	1	0	1	0	0	0	0	0	0
398	1	1	1	0	0	0	0	0	0	0	0	0	0	0	0	0	1	0	0	0	0	0
399	1	1	1	0	1	0	0	0	0	0	0	0							0		0	0
400	1	1	2	0	1	0	0	0	1	0	0	0							0		0	0
401	1	1	1	1	1	0	0	0	0	0	0	0	0	1	0	0	0	0	0	0	0	0
402	1	1	1	0	1	0	0	1	1	0	0	0	0	0	0	0	0	0	0	0	0	0
403	1	1	1	1	1	0	0	1	1	0	0	0	0	0	0	1	0	0	1	0	0	0
404	1	1	1	1	1	0	0	0	1	0	0	0	0	0	0	0	0	0	0	0	0	0
405	1	1		0	1	0	0	0	0	0	0	0	1	0	0	0	0	0	0	0	0	0
406	1	1	2	0	1	0	0	0	1	0	0	0							0	0	0	0
407	1	1	1	0	1	0	0	1	1	0	0	0	0	0	0	0	0	0	0	0	0	0
408	1	1	1	0	0	0	0	1	1	0	0	0	0	0	0	0	1	0	0	0	0	0
409	1	1	1	0	1	0	0	1	0	0	0	0	0	0	0	1	0	0	0	0	0	0
410	1	1	1	0	1	0	0	0	0	1	0	0	0	0	0	0	0	1	1	0	0	1
411	1	1	1	1	1	0	0	1	1	0	0	0	0	0	0	0	0	0	0	0	0	0
412	1	1	1	1	1	0	0	1	1	0	0	0	0	0	0	1	1	0	1	0	0	0
413	1	1	2	0	1	0	1	1	1	0	0	0							0		0	0
414	1	1	1	1	0	0	0	0	0	0	0	0	0	1	1	0	0	0	0	0	0	0
415	1	1	1	0	0	0	0	0	1	0	0	0	0	0	0	0	0	1	0	0	0	0
416	1	1	2	0	0	0	1	1	0	0	0	0	0	1	0	0	1	0	0	0	0	0
417	1	1	1	1	1	0	0	1	0	0	0	0	0	0	0	1	0	0	0	0	0	0
418	1	1	2	0	1	0	0	0	0	0	0	0	0	0	0	0	0	1	1	0	0	0
419	1	1	1	1	0	0	0	1	1	0	0	0	0	1	0	1	1	0	0	0	0	0
420	1	1	2	1	1	0	0	0	1	0	0	0							0	0	0	0
421	1	1	1	0	0	0	0	1	0	0	0	0	0	0	0	1	0	0	0	0	0	1
422	1	1	1	1	1	0	0	1	0	0	0	0	0	0	0	1	0	0	0	0	0	1
423	1	1	1	1	0	0	0	0	1	0	0	0	1	0	0	0	0	0	0	0	0	1
424	1	1	1	0	1	0	0	1	1	0	0	0	1	0	0	1	1	0
425	1	1	2	0	1	0	1	0	1	0	0	0	0	0	0	0	0	0	1	1	0	0
426	1	1	1	0	1	0	0	1	0	0	0	0	0	1	0	0	0	0	1	0	0	1
427	1	1	1	1	1	0	1	1	1	0	0	0	0	0	0	0	0	1	0	0	0	1
428	1	1	1	0	1	0	0	0	1	0	0	0	1	0	0	0	1	0	0	0	0	0
429	1	1	2	0	1	0	1	1	1	0	0	0	0	1	0	1	0	0	0	0	0	0
430
431
432
433
434
435
436
437
438
439
440
441
442
443
444
445
446
447
448
449
450
451
452
453
454
455
456
457
458
459
460
461
462
463
464
465
466
467
468
469
470
471
472
473
474
475
476
477
478
479
480
481
482
483
484
485
486
487
488
